# Supplementary material for: Investigation of Psychological Stress and Sleep Quality of Emergency Medical Technicians in Taiwan Fire Department during the COVID-19 Pandemic
Source: Int J Environ Res Public Health. 2022 Dec 22;20(1):137. doi: 10.3390/ijerph20010137 (PMC9819878; doi:10.3390/ijerph20010137)
Supplement: Supplementary file 1 [file ijerph-20-00137-s001.zip]

Archive with 1 entries (1 files):
- ijerph-2075525-SI.pdf
